# Supplementary material for: Genome-wide association study and genome prediction of tallness trait in spinach phenotyping
Source: Front Plant Sci. 2025 Sep 29;16:1654904. doi: 10.3389/fpls.2025.1654904 (PMC12515879; doi:10.3389/fpls.2025.1654904)
Supplement: Supplementary file 1 [file Table1.xlsx]

## Sheet: S.Table1_accessionInfo
Supplementary Table S1 List of 307 USDA spinach (Spinacia oleracea) germplasm accessions and their PI accession, name, origin, talleness, cluster, country, and accession number in each country.
PI_ACCESSION	NAME	ORIGIN	Tallness (cM)	2-Q.matrix by STRUCTURE			3-Q.matrix by STRUCTURE				PCA by GAPIT3		Country	Accession No. in country
				Q1	Q2	2Q	Q1	Q2	Q3	3Q	2PCA	3PCA
PI 200882	Cornell ID #50	Afghanistan	8.8	0.684	0.316	Q1	0.631	0.323	0.045	Q1	Q1	Q1	Afghanistan	21
PI 207518	Cornell ID #30	Afghanistan	6.8	0.8	0.2	Q1	0.667	0.195	0.137	Q1	Q1	Q1
PI 211632	Cornell ID #35	Afghanistan	8.3	0.669	0.331	Q1	0.527	0.325	0.147	Q1	Q1	Q1
PI 212119	Cornell ID #5	Afghanistan	8.5	0.972	0.028	Q1	0.844	0.026	0.129	Q1	Q1	Q1
PI 212120	Cornell ID #6	Afghanistan	6	0.712	0.288	Q1	0.575	0.281	0.144	Q1	Q1	Q1
PI 212328	Cornell ID #7	Afghanistan	6.6	0.772	0.228	Q1	0.743	0.23	0.027	Q1	Q1	Q1
PI 219949	Cornell ID #11	Afghanistan	8	0.772	0.228	Q1	0.659	0.23	0.111	Q1	Q1	Q1
PI 220121	Palak	Afghanistan	9	0.781	0.219	Q1	0.744	0.221	0.035	Q1	Q1	Q1
PI 220546	Palek	Baghlān, Afghanistan	5.4	0.823	0.177	Q1	0.778	0.183	0.039	Q1	Q1	Q1
PI 220686	Palek	Afghanistan	7.5	0.847	0.153	Q1	0.764	0.154	0.082	Q1	Q1	Q1
PI 223536	Palek	Afghanistan	9.2	0.443	0.557	Q2	0.452	0.548	0	Q2Q1	Q2	Q3
PI 256079	Cornell ID #209	Afghanistan	8.2	0.674	0.326	Q1	0.59	0.319	0.09	Q1	Q1	Q1
PI 604782	SPI 12/76	Jowzjān, Afghanistan	6.9	0.705	0.295	Q1	0.636	0.298	0.066	Q1	Q1	Q1
PI 604783	SPI 13/79	Afghanistan	10.3	0.753	0.247	Q1	0.658	0.247	0.095	Q1	Q1	Q1
PI 604784	SPI 14/79	Afghanistan	7	0.862	0.138	Q1	0.689	0.137	0.173	Q1	Q1	Q1
PI 604787	SPI 108/79	Jowzjān, Afghanistan	8.7	0.69	0.31	Q1	0.348	0.297	0.355	Q123	Q1	Q1
PI 604788	SPI 109/93	Afghanistan	8.3	0.629	0.371	Q1	0.458	0.351	0.191	Q1(q2)	Q1	Q1
PI 604789	SPI 110/76	Afghanistan	10	0.695	0.305	Q1	0.484	0.29	0.226	Q1	Q1	Q1
PI 604790	SPI 111/80	Afghanistan	10	0.523	0.477	Q1	0.395	0.473	0.131	Q2(Q1Q3)	Q2	Q3
PI 604791	SPI 114/81	Afghanistan	5.8	0.035	0.965	Q2	0.015	0.981	0.003	Q2	Q2	Q3
PI 677108	SPI 113/73	Afghanistan	11.2	0.563	0.437	Q1	0.206	0.397	0.397	Q123	Q2	Q3
PI 167434	Cavallius	Belgium	10.6	0.947	0.053	Q1	0.196	0.001	0.803	Q3	Q1	Q1	Belgium	11
PI 179588	458	Belgium	7.2	0.76	0.24	Q1	0.709	0.24	0.051	Q1	Q1	Q1
PI 179589	Giant Spinach	Belgium	9	0.974	0.026	Q1	0.805	0.025	0.169	Q1	Q1	Q1
PI 179590	452	Belgium	6.3	0.859	0.141	Q1	0.815	0.147	0.038	Q1	Q1	Q1
PI 179591	451	Belgium	8.9	0.908	0.092	Q1	0.906	0.093	0.001	Q1	Q1	Q1
PI 179592	455	Belgium	5.6	0.998	0.002	Q1	0.822	0.002	0.176	Q1	Q1	Q1
PI 179593	450	Belgium	7.2	0.833	0.167	Q1	0.829	0.168	0.002	Q1	Q1	Q1
PI 179594	445	Belgium	11.5	0.989	0.011	Q1	0.561	0.001	0.439	Q1	Q1	Q1
PI 179595	Victoria	Belgium	7.5	0.959	0.041	Q1	0.774	0.042	0.184	Q1	Q1	Q1
PI 179596	449	Belgium	5	0.962	0.038	Q1	0.921	0.042	0.037	Q1	Q1	Q1
PI 179597	454	Belgium	8.3	1	0	Q1	0.905	0	0.095	Q1	Q1	Q1
PI 103063	11	Beijing Shi, China	12	0.272	0.728	Q2	0.201	0.721	0.078	Q2	Q2	Q3	China	16
PI 192945	CGN 9615	China	13	0.724	0.276	Q1	0.731	0.268	0.001	Q1	Q1	Q1
PI 418978	Chung Pu Lao	Shaanxi Sheng, China	10.5	0.681	0.319	Q1	0.596	0.324	0.081	Q1	Q1	Q1
PI 419004		China	10.8	0	1	Q2	0	0.999	0	Q2	Q2	Q3
PI 419162	Cornell ID #163	China	11.5	0.628	0.372	Q1	0.628	0.371	0.001	Q1	Q1	Q1
PI 433207	495	China	11	0.494	0.506	Q2 or mixture	0.49	0.509	0.001	Q2Q1	Q2	Q3
PI 433208	496	China	11.5	0.2	0.8	Q2	0.168	0.801	0.031	Q2	Q2	Q3
PI 433209	497	China	16.1	0.919	0.081	Q1	0.867	0.09	0.043	Q1	Q1	Q1
PI 433210	498	China	10.6	0.328	0.672	Q2	0.33	0.669	0.001	Q2	Q2	Q3
PI 433212	500	China	11.2	0.818	0.182	Q1	0.766	0.19	0.044	Q1	Q1	Q1
PI 478393	Cornell ID #174	China	13.4	0.819	0.181	Q1	0.502	0.159	0.339	Q1	Q1	Q1
PI 664497	Cornell ID #272	China	13.1	0.773	0.227	Q1	0.638	0.229	0.133	Q1	Q1	Q1
PI 664498	Cornell ID #273	China	12	0.763	0.237	Q1	0.759	0.239	0.002	Q1	Q1	Q1
PI 664499	Ex. No. 19	China	12.2	0.652	0.348	Q1	0.57	0.352	0.079	Q1	Q1	Q1
PI 419218	Cornell ID #164	Hong Kong, China	10.2	0.132	0.868	Q2	0.034	0.871	0.096	Q2	Q2	Q3
PI 321020	Wushe Waka Maru	Taiwan, China	6.5	0.294	0.706	Q2	0.303	0.697	0	Q2	Q2	Q3
PI 531452	MATADOR DARKO	Denmark	8.5	1	0	Q1	0.447	0	0.553	Q3	Q1	Q1	Denmark	1
PI 183246	No. 3	Egypt	10.5	0.839	0.161	Q1	0.819	0.163	0.018	Q1	Q1	Q1	Egypt	3
PI 319220	CGN 14185	Egypt	7.5	0.902	0.098	Q1	0.86	0.098	0.043	Q1	Q1	Q1
PI 374233	Baladi	Egypt	8.1	0.935	0.065	Q1	0.791	0.059	0.15	Q1	Q1	Q1
PI 193618	Neusseelander	Ethiopia	7.7	0.941	0.059	Q1	0.587	0.042	0.371	Q1	Q1	Q1	Ethiopia	2
PI 193619	Victoria	Ethiopia	8	0.961	0.039	Q1	0.822	0.039	0.139	Q1	Q1	Q1
PI 261787	Monstrueux de Viroflay	France	7.5	0.997	0.003	Q1	0.47	0	0.53	Q3	Q1	Q1	France	5
PI 261788	Geant d&#39;Hiver	France	7	0.894	0.106	Q1	0.482	0.08	0.438	Q3Q1	Q1	Q1
PI 261789	Giant d&#39;etc.	France	7.9	0.994	0.006	Q1	0.78	0.002	0.218	Q1	Q1	Q1
PI 360710	Samos Hybrid	France	12.8	1	0	Q1	0.786	0	0.214	Q1	Q1	Q1
PI 433211	499	France	11	0.603	0.397	Q1	0.349	0.399	0.253	Q123	Q2	Q3
PI 266926	Universal	Germany	7.5	0.987	0.013	Q1	0.647	0.001	0.352	Q1	Q1	Q1	Germany	1
PI 263873	Cornell ID #215	Greece	12.2	1	0	Q1	0.881	0	0.119	Q1	Q1	Q1	Greece	2
PI 491261	WP 106	Greece	9.5	0.76	0.24	Q1	0.434	0.216	0.35	Q123	Q1	Q1
PI 531448	ESZKIMO	Hungary	9.5	1	0	Q1	0.827	0	0.173	Q1	Q1	Q1	Hungary	8
PI 531449	HEGYKOI	Hungary	8.6	1	0	Q1	0.678	0	0.322	Q1	Q1	Q1
PI 531450	KECSKEMETI	Hungary	9.2	0.998	0.002	Q1	0.647	0.001	0.351	Q1	Q1	Q1
PI 531453	MOHAI	Hungary	12.6	0.999	0.001	Q1	0.675	0	0.325	Q1	Q1	Q1
PI 531454	MOSONMAGYAROVARI	Hungary	6.6	1	0	Q1	0.814	0	0.186	Q1	Q1	Q1
PI 531455	NAGYIGMANDI	Hungary	7.6	0.983	0.017	Q1	0.614	0.004	0.383	Q1	Q1	Q1
PI 531456	POPEY	Hungary	9.5	0.986	0.014	Q1	0.001	0	0.999	Q3	Q1	Q1
PI 531457	SZEKESFEHERVARI	Hungary	9.7	0.986	0.014	Q1	0.443	0.001	0.556	Q3	Q1	Q1
PI 163309	Polag Benaresi	India	8.5	0.915	0.085	Q1	0.908	0.091	0.001	Q1	Q1	Q1	India	7
PI 165994	Palak	India	11	0.221	0.779	Q2	0.049	0.771	0.18	Q2	Q2	Q3
PI 174960	Palak	India	7.2	0.548	0.452	Q1	0.499	0.456	0.045	Q1(Q2)	Q2	Q3
PI 175312	Palak	India	8.7	0.227	0.773	Q2	0.233	0.765	0.002	Q2	Q2	Q3
PI 175313	Palak	India	10.6	0.523	0.477	Q1	0.541	0.459	0	Q1Q2	Q2	Q3
PI 181086	Cornell ID #40	India	6.7	0.399	0.601	Q2	0.391	0.606	0.003	Q2	Q2	Q3
PI 212921	Cornell ID #8	India	6.5	0.023	0.977	Q2	0.018	0.98	0.002	Q2	Q2	Q3
PI 209644	No. 1	Fārs, Iran	7	0.743	0.257	Q1	0.422	0.232	0.346	Q123	Q1	Q1	Iran	13
PI 209647	No. 4	Fārs, Iran	9.5	0.806	0.194	Q1	0.712	0.191	0.097	Q1	Q1	Q1
PI 222270	Esfenaj	Iran	10.8	0.864	0.136	Q1	0.653	0.127	0.22	Q1	Q1	Q1
PI 222749	Esfenaj	Iran	7.3	0.962	0.038	Q1	0.809	0.035	0.156	Q1	Q1	Q1
PI 222750	Esfenaj	Iran	10.2	0.934	0.066	Q1	0.747	0.058	0.195	Q1	Q1	Q1
PI 222838	Esfenaj	Iran	8.3	0.869	0.131	Q1	0.789	0.135	0.076	Q1	Q1	Q1
PI 224959	Cornell ID #4	Iran	6.3	0.958	0.042	Q1	0.88	0.044	0.076	Q1	Q1	Q1
PI 226671	Cornell ID #10	Iran	8	0.882	0.118	Q1	0.758	0.11	0.132	Q1	Q1	Q1
PI 227045	Cornell ID #201	Iran	10.5	0.832	0.168	Q1	0.831	0.168	0	Q1	Q1	Q1
PI 227383	Espinacia	Iran	9.5	0.912	0.088	Q1	0.827	0.089	0.084	Q1	Q1	Q1
PI 229731	Esfinags	Iran	10.5	0.829	0.171	Q1	0.736	0.17	0.094	Q1	Q1	Q1
PI 229792	Espinage	Iran	7	0.929	0.071	Q1	0.875	0.072	0.053	Q1	Q1	Q1
PI 251507	Esfanej	Iran	8.5	0.9	0.1	Q1	0.787	0.101	0.111	Q1	Q1	Q1
PI 179508	Cornell ID #75	Iraq	9.2	0.823	0.177	Q1	0.812	0.183	0.005	Q1	Q1	Q1	Iraq	1
PI 176371	Monstrans Viroflag	Italy	10.8	0.974	0.026	Q1	0.604	0.012	0.385	Q1	Q1	Q1	Italy	2
PI 176372	Lettuce-like leaf	Italy	10	1	0	Q1	0.921	0	0.078	Q1	Q1	Q1
PI 165710	Cornell ID #247	Japan	9.5	0.557	0.443	Q1	0.285	0.433	0.282	Q2(Q1Q3)	Q2	Q3	Japan	5
PI 227230	Jiromaru	Japan	10.5	0.694	0.306	Q1	0.668	0.312	0.021	Q1	Q1	Q1
PI 604778	New Asia	Hokkaidô, Japan	10.6	0.596	0.404	Q1	0.399	0.4	0.201	Q2(Q1Q3)	Q2	Q3
PI 604779	Supahku	Hokkaidô, Japan	8.2	0.784	0.216	Q1	0.254	0.197	0.548	Q3	Q1	Q1
PI 604780	Yuhparo	Hokkaidô, Japan	9	0.722	0.278	Q1	0.503	0.269	0.228	Q1	Q1	Q1
PI 217425	Cornell ID #9	Korea, South	10.2	0.649	0.351	Q1	0.641	0.353	0.006	Q1	Q1	Q1	Korea, South	2
PI 508504	Summer green	Korea, South	12.3	0.131	0.869	Q2	0.058	0.875	0.067	Q2	Q2	Q3
PI 604785	SPI 161/86	Mongolia	7.3	0.407	0.593	Q2	0.349	0.6	0.051	Q2	Q2	Q3	Mongolia	1
PI 604786	SPI 62/78	Nepal	8.8	0.997	0.003	Q1	0.355	0	0.644	Q3	Q1	Q1	Nepal	1
PI 699754	HOLLANDIA	Netherlands	8.4	0.932	0.068	Q1	0.106	0.005	0.888	Q3	Q1	Q1	Netherlands	4
PI 303138	PRINCESS JULIANA	Netherlands	4.5	0.881	0.119	Q1	0.386	0.077	0.537	Q3	Q1	Q1
PI 360895	Nores	Netherlands	8.1	0.998	0.002	Q1	0.475	0	0.525	Q3	Q1	Q1
PI 606707	AMERICA	North Holland, Netherlands	7	0.964	0.036	Q1	0.471	0.018	0.511	Q3Q1	Q1	Q1
PI 358248	Ohridski	North Macedonia	8.2	1	0	Q1	0.805	0	0.195	Q1	Q1	Q1	North Macedonia	18
PI 358249	Kocanski	North Macedonia	7.5	0.995	0.005	Q1	0.823	0.002	0.175	Q1	Q1	Q1
PI 358250	Kumanovski	North Macedonia	9.2	1	0	Q1	0.9	0	0.1	Q1	Q1	Q1
PI 358251	Prilepski	North Macedonia	9.2	1	0	Q1	0.682	0	0.318	Q1	Q1	Q1
PI 358252	Edrolisten	North Macedonia	7.6	1	0	Q1	0.888	0.001	0.112	Q1	Q1	Q1
PI 358253	Domasen	North Macedonia	6.7	0.998	0.002	Q1	0.932	0.003	0.065	Q1	Q1	Q1
PI 358254	Sirokolisten	North Macedonia	9.7	0.985	0.015	Q1	0.707	0.004	0.289	Q1	Q1	Q1
PI 358257	Struski	North Macedonia	8.8	0.992	0.008	Q1	0.902	0.013	0.086	Q1	Q1	Q1
PI 358258	Lisicki	North Macedonia	10	0.984	0.016	Q1	0.877	0.016	0.107	Q1	Q1	Q1
PI 358260	Radoviski	North Macedonia	11.2	0.971	0.029	Q1	0.833	0.028	0.139	Q1	Q1	Q1
PI 368824	Sirokolisten	North Macedonia	7.7	0.999	0.001	Q1	0.799	0	0.2	Q1	Q1	Q1
PI 370602	Maznolisten	North Macedonia	8	0.883	0.117	Q1	0.865	0.127	0.008	Q1	Q1	Q1
PI 379547	Veleski	North Macedonia	5.2	0.989	0.011	Q1	0.471	0.001	0.528	Q3	Q1	Q1
PI 379548	Prilepski	North Macedonia	11.7	1	0	Q1	0.888	0	0.111	Q1	Q1	Q1
PI 379549	Stipski	North Macedonia	9.5	0.994	0.006	Q1	0.473	0.001	0.526	Q3	Q1	Q1
PI 379550	Konjsko Rebro	North Macedonia	10	0.548	0.452	Q1	0.336	0.427	0.238	Q2(Q1Q3)	Q1	Q2
PI 379551	Krupen	North Macedonia	9.2	0.999	0.001	Q1	0.424	0	0.576	Q3	Q1	Q1
PI 379552	Skopski	North Macedonia	9.3	0.998	0.002	Q1	0.925	0.004	0.071	Q1	Q1	Q1
PI 274311	Parluk	Pakistan	10	0.164	0.836	Q2	0.095	0.837	0.068	Q2	Q2	Q3	Pakistan	1
PI 285751	Koda	Warszawa, Poland	7	0.545	0.455	Q1	0.282	0.44	0.278	Q2(Q1Q3)	Q1	Q2	Poland	2
PI 535897	OLBRZYM ZIMOWY	Poland	8.1	0.969	0.031	Q1	0.453	0.003	0.543	Q3	Q1	Q1
PI 379546	Lokalen	Serbia	9.9	1	0	Q1	0.728	0	0.272	Q1	Q1	Q1	Serbia	1
PI 249920	Espinaca Veroflay	Spain	7.8	0.998	0.002	Q1	0.838	0.001	0.161	Q1	Q1	Q1	Spain	3
PI 262161	Nostruosa Wireflay	Spain	7.3	0.976	0.024	Q1	0.704	0.014	0.283	Q1	Q1	Q1
PI 262911	Espinaca nobel	Spain	7.3	0.999	0.001	Q1	0.72	0.001	0.279	Q1	Q1	Q1
PI 206007	Kingen av Danmark W:s/47	Sweden	9.6	0.969	0.031	Q1	0.699	0.021	0.28	Q1	Q1	Q1	Sweden	1
PI 179507	Beledi	Syria	7.8	0.783	0.217	Q1	0.741	0.218	0.041	Q1	Q1	Q1	Syria	8
PI 181808	Beledi	Syria	12.1	0.921	0.079	Q1	0.874	0.077	0.049	Q1	Q1	Q1
PI 181923	Cornell ID #47	Syria	8	0.891	0.109	Q1	0.873	0.111	0.017	Q1	Q1	Q1
PI 181964	Homs No. 27	Syria	7.5	0.919	0.081	Q1	0.778	0.073	0.148	Q1	Q1	Q1
PI 445782	Shami	Syria	7.2	0.939	0.061	Q1	0.282	0.03	0.688	Q3	Q1	Q1
PI 445783	Shami	Syria	8.5	0.864	0.136	Q1	0.863	0.135	0.001	Q1	Q1	Q1
PI 445784	Baladi	Syria	13	0.716	0.284	Q1	0.613	0.268	0.118	Q1	Q1	Q1
PI 445785	Baladi	Syria	6.2	0.807	0.193	Q1	0.59	0.183	0.227	Q1	Q1	Q1
PI 608762	Cornell ID #271	Thailand	6.5	0	1	Q2	0	0.999	0	Q2	Q2	Q3	Thailand	1
PI 164965	Cornell ID #242	Turkey	8.2	0.902	0.098	Q1	0.804	0.097	0.099	Q1	Q1	Q1	Turkey	96
PI 164966	Cornell ID #243	Turkey	9.2	0.901	0.099	Q1	0.89	0.099	0.011	Q1	Q1	Q1
PI 165012	Ispanak Dikenli	Turkey	7.5	0.877	0.123	Q1	0.83	0.121	0.049	Q1	Q1	Q1
PI 165043	Ispanak	Gaziantep, Turkey	9.5	0.789	0.211	Q1	0.782	0.212	0.006	Q1	Q1	Q1
PI 167098	Cornell ID #250	Turkey	12.5	0.889	0.111	Q1	0.853	0.119	0.028	Q1	Q1	Q1
PI 167194	Ispanak	Turkey	9.5	0.886	0.114	Q1	0.696	0.11	0.194	Q1	Q1	Q1
PI 167195	Ispanak	Gaziantep, Turkey	7.9	0.936	0.064	Q1	0.871	0.062	0.067	Q1	Q1	Q1
PI 169026	CGN 9499	Turkey	7.2	0.671	0.329	Q1	0.683	0.317	0	Q1	Q1	Q1
PI 169669	Cornell ID #105	Turkey	10.5	0.864	0.136	Q1	0.78	0.135	0.085	Q1	Q1	Q1
PI 169671	CGN 9500	Burdur, Turkey	11.6	0.955	0.045	Q1	0.959	0.039	0.002	Q1	Q1	Q1
PI 169673	Cornell ID #106	Aydın, Turkey	8.9	0.863	0.137	Q1	0.745	0.137	0.118	Q1	Q1	Q1
PI 169674	Dikenli	İstanbul, Turkey	7.4	0.811	0.189	Q1	0.743	0.193	0.063	Q1	Q1	Q1
PI 169675	Cornell ID #108	Manisa, Turkey	8	0.951	0.049	Q1	0.832	0.047	0.121	Q1	Q1	Q1
PI 169676	DIKENSIZ	Manisa, Turkey	10	0.988	0.012	Q1	0.962	0.017	0.021	Q1	Q1	Q1
PI 169677	Cornell ID #110	İzmir, Turkey	8.5	0.979	0.021	Q1	0.921	0.027	0.053	Q1	Q1	Q1
PI 169678	Cornell ID #111	Hatay, Turkey	9.1	0.949	0.051	Q1	0.95	0.049	0.001	Q1	Q1	Q1
PI 169680	Cornell ID #113	Kocaeli, Turkey	7.5	0.593	0.407	Q1	0.482	0.398	0.121	Q1Q2	Q1	Q2
PI 169683	Harlan 2553	Kırklareli, Turkey	6.7	0.788	0.212	Q1	0.643	0.205	0.152	Q1	Q1	Q1
PI 169684	Harlan 2798	Turkey	10.7	0.929	0.071	Q1	0.902	0.068	0.03	Q1	Q1	Q1
PI 169685	Cornell ID #115	Balıkesir, Turkey	8	0.946	0.054	Q1	0.881	0.053	0.065	Q1	Q1	Q1
PI 169686	Harlan 3192	Balıkesir, Turkey	7.8	0.957	0.043	Q1	0.933	0.05	0.017	Q1	Q1	Q1
PI 169690	Dikensiz	Kocaeli, Turkey	12.3	0.919	0.081	Q1	0.897	0.078	0.024	Q1	Q1	Q1
PI 171859	Harlan 6725	Samsun, Turkey	10.5	0.774	0.226	Q1	0.724	0.217	0.06	Q1	Q1	Q1
PI 171860	Dikensiz	Samsun, Turkey	9	0.941	0.059	Q1	0.92	0.066	0.014	Q1	Q1	Q1
PI 171862	Dikensiz	Tokat, Turkey	8.3	0.985	0.015	Q1	0.941	0.02	0.04	Q1	Q1	Q1
PI 171863	Dikenli	Tokat, Turkey	9.9	0.57	0.43	Q1	0.543	0.416	0.042	Q1	Q1	Q2
PI 171864	Harlan 6920	Tokat, Turkey	9	0.573	0.427	Q1	0.451	0.417	0.132	Q1Q2	Q1	Q1
PI 171865	Cornell ID #76	Trabzon, Turkey	9.7	0.886	0.114	Q1	0.802	0.113	0.085	Q1	Q1	Q1
PI 171866	Dikenli	Kars, Turkey	10	0.749	0.251	Q1	0.767	0.233	0	Q1	Q1	Q1
PI 173122	Dikenli	Turkey	10.7	0.62	0.38	Q1	0.564	0.374	0.062	Q1	Q1	Q1
PI 173123	Cornell ID #80	Kars, Turkey	9.2	0.647	0.353	Q1	0.599	0.356	0.044	Q1	Q1	Q1
PI 173124	Cornell ID #81	Van, Turkey	6.1	0.626	0.374	Q1	0.588	0.365	0.047	Q1	Q1	Q1
PI 173125	Cornell ID #82	Mardin, Turkey	6.3	0.446	0.554	Q2	0.338	0.553	0.109	Q2	Q2	Q3
PI 173126	Dikensiz	Urfa, Turkey	9.1	0.874	0.126	Q1	0.831	0.123	0.047	Q1	Q1	Q1
PI 173127	Cornell ID #83	Maras, Turkey	8.6	0.855	0.145	Q1	0.769	0.145	0.086	Q1	Q1	Q1
PI 173128	Cornell ID #84	Maras, Turkey	9.4	0.416	0.584	Q2	0.404	0.565	0.031	Q2	Q1	Q2
PI 173129	Cornell ID #85	Maras, Turkey	10.5	0.881	0.119	Q1	0.854	0.111	0.035	Q1	Q1	Q1
PI 173130	Cornell ID #86	Malatya, Turkey	9.5	0.488	0.512	Q2 or mixture	0.509	0.491	0	Q1Q2	Q1	Q2
PI 173131	Cornell ID #87	Malatya, Turkey	11.1	0.798	0.202	Q1	0.724	0.199	0.077	Q1	Q1	Q1
PI 173809	Cornell ID #88	Malatya, Turkey	8.5	0.412	0.588	Q2	0.31	0.577	0.113	Q2	Q1	Q2
PI 174383	Cornell ID #90	Turkey	7.1	0.768	0.232	Q1	0.704	0.227	0.069	Q1	Q1	Q1
PI 174384	Cornell ID #91	Van, Turkey	7.2	0.708	0.292	Q1	0.721	0.276	0.002	Q1	Q1	Q1
PI 174385	Cornell ID #92	Diyarbakır, Turkey	8.2	0.444	0.556	Q2	0.419	0.533	0.047	Q2(Q1)	Q1	Q2
PI 174386	Cornell ID #93	Mardin, Turkey	9.9	0.832	0.168	Q1	0.82	0.175	0.006	Q1	Q1	Q1
PI 174387	KUZU	Gaziantep, Turkey	9	0.674	0.326	Q1	0.656	0.317	0.027	Q1	Q1	Q1
PI 174388	Dikensiz	Elazığ, Turkey	9	0.926	0.074	Q1	0.928	0.07	0.002	Q1	Q1	Q1
PI 174389	Cornell ID #96	Turkey	11.5	0.648	0.352	Q1	0.654	0.342	0.004	Q1	Q1	Q1
PI 175595	Cornell ID #100	Turkey	7.6	0.869	0.131	Q1	0.807	0.128	0.065	Q1	Q1	Q1
PI 175924	Cornell ID #52	Turkey	9.7	0.856	0.144	Q1	0.813	0.134	0.053	Q1	Q1	Q1
PI 175925	Cornell ID #53	Turkey	7.8	0.918	0.082	Q1	0.914	0.083	0.002	Q1	Q1	Q1
PI 175926	Cornell ID #54	Kocaeli, Turkey	8.5	0.834	0.166	Q1	0.834	0.166	0	Q1	Q1	Q1
PI 175927	Cornell ID #55	Yozgat, Turkey	8.6	0.563	0.437	Q1	0.548	0.428	0.025	Q1	Q1	Q2
PI 175928	Harlan 9061	Yozgat, Turkey	10.7	0.989	0.011	Q1	0.963	0.017	0.02	Q1	Q1	Q1
PI 175929	Harlan 8866	Erzincan, Turkey	10.4	0.878	0.122	Q1	0.699	0.11	0.19	Q1	Q1	Q1
PI 175930	Cornell ID #61	Kırşehir, Turkey	8	0.809	0.191	Q1	0.685	0.179	0.136	Q1	Q1	Q1
PI 175931	Harlan 9132	Turkey	8.9	0.67	0.33	Q1	0.677	0.316	0.007	Q1	Q1	Q1
PI 175932	Harlan 9148	Kayseri, Turkey	8.4	0.823	0.177	Q1	0.799	0.17	0.032	Q1	Q1	Q1
PI 176769	Cornell ID #63	Erzincan, Turkey	9.5	0.991	0.009	Q1	0.815	0.007	0.178	Q1	Q1	Q1
PI 176770	Cornell ID #64	Erzincan, Turkey	9.5	0.983	0.017	Q1	0.925	0.023	0.052	Q1	Q1	Q1
PI 176771	Cornell ID #65	Sivas, Turkey	10.4	0.75	0.25	Q1	0.756	0.243	0.001	Q1	Q1	Q1
PI 176772	Cornell ID #56	Niğde, Turkey	9.3	0.979	0.021	Q1	0.835	0.02	0.145	Q1	Q1	Q1
PI 176773	Cornell ID #57	Turkey	8.3	0.974	0.026	Q1	0.889	0.027	0.084	Q1	Q1	Q1
PI 176774	Cornell ID #58	Konya, Turkey	11.4	0.945	0.055	Q1	0.841	0.055	0.104	Q1	Q1	Q1
PI 176775	Harlan 9430	Turkey	10.2	0.974	0.026	Q1	0.915	0.027	0.058	Q1	Q1	Q1
PI 176776	Cornell ID #59	Turkey	9.5	0.882	0.118	Q1	0.882	0.114	0.004	Q1	Q1	Q1
PI 176777	Cornell ID #60	Bilecik, Turkey	11.8	0.938	0.062	Q1	0.762	0.053	0.185	Q1	Q1	Q1
PI 176779	Cornell ID #67	Turkey	8.5	0.736	0.264	Q1	0.737	0.262	0.001	Q1	Q1	Q1
PI 176780	Cornell ID #68	Eskişehir, Turkey	13	0.716	0.284	Q1	0.497	0.27	0.233	Q1	Q1	Q1
PI 177081	Cornell ID #69	Tekirdağ, Turkey	9.4	0.64	0.36	Q1	0.499	0.344	0.157	Q1	Q1	Q1
PI 177082	Alman	Kayseri, Turkey	9.6	0.983	0.017	Q1	0.951	0.021	0.027	Q1	Q1	Q1
PI 177557	Cornell ID #71	Ankara, Turkey	16.2	0.793	0.207	Q1	0.786	0.2	0.014	Q1	Q1	Q1
PI 177558	Harlan 4403	Turkey	14.5	0.94	0.06	Q1	0.892	0.055	0.053	Q1	Q1	Q1
PI 179041	Cornell ID #72	Zonguldak, Turkey	7.1	0.751	0.249	Q1	0.572	0.235	0.193	Q1	Q1	Q1
PI 179043	Cornell ID #74	Eskişehir, Turkey	8.1	0.802	0.198	Q1	0.414	0.179	0.407	Q3Q1	Q1	Q1
PI 179044	Harlan 9665	Çankırı, Turkey	12.5	0.755	0.245	Q1	0.755	0.244	0.001	Q1	Q1	Q1
PI 179509	Kuzukalak	Bursa, Turkey	7.7	0.964	0.036	Q1	0.317	0.001	0.682	Q3	Q1	Q1
PI 204632	Cornell ID #16	Sivas, Turkey	6.7	0.76	0.24	Q1	0.759	0.24	0.001	Q1	Q1	Q1
PI 204732	CGN 14210	Turkey	11.5	0.683	0.317	Q1	0.43	0.307	0.263	Q123	Q1	Q1
PI 204733	Cornell ID #17	Turkey	10.1	0.999	0.001	Q1	0.661	0	0.338	Q1	Q1	Q1
PI 204734	Cornell ID #18	Turkey	10.9	0.54	0.46	Q1	0.573	0.426	0	Q1	Q1	Q2
PI 204735	Cornell ID #19	Turkey	7.8	0.505	0.495	Q1 or mixture	0.533	0.466	0.001	Q1Q2	Q1	Q2
PI 204736	CGN 9622	Turkey	10.1	0.495	0.505	Q2 or mixture	0.417	0.481	0.102	Q2Q1	Q1	Q2
PI 205231	Cornell ID #20	Turkey	7.9	0.96	0.04	Q1	0.831	0.04	0.129	Q1	Q1	Q1
PI 205232	Cornell ID #21	Turkey	7.3	0.86	0.14	Q1	0.813	0.147	0.04	Q1	Q1	Q1
PI 205233	Cornell ID #22	Turkey	10	0.981	0.019	Q1	0.779	0.016	0.205	Q1	Q1	Q1
PI 205235	Cornell ID #24	Turkey	8	0.973	0.027	Q1	0.808	0.026	0.166	Q1	Q1	Q1
PI 206473	Cornell ID #26	Turkey	8.1	0.847	0.153	Q1	0.681	0.143	0.176	Q1	Q1	Q1
PI 206474	Cornell ID #27	Turkey	10	0.939	0.061	Q1	0.915	0.071	0.014	Q1	Q1	Q1
PI 206475	Cornell ID #28	Antalya, Turkey	8.5	0.967	0.033	Q1	0.943	0.04	0.017	Q1	Q1	Q1
PI 206753	Cornell ID #29	Turkey	6.8	0.891	0.109	Q1	0.794	0.116	0.089	Q1	Q1	Q1
PI 209646	No. 3	Turkey	5	0.819	0.181	Q1	0.813	0.183	0.003	Q1	Q1	Q1
PI 339545	101-2	Turkey	10.3	0.569	0.431	Q1	0.551	0.435	0.014	Q1	Q2	Q3
PI 339546	101-5	Turkey	6	0.863	0.137	Q1	0.457	0.107	0.436	Q3Q1	Q1	Q1
PI 339547	101-9	Turkey	8	0.982	0.018	Q1	0.908	0.027	0.065	Q1	Q1	Q1
PI 339548	101-25	Turkey	9.8	0.756	0.244	Q1	0.76	0.239	0	Q1	Q1	Q1
PI 449353	Universal	Turkey	10.5	0.996	0.004	Q1	0.817	0.004	0.178	Q1	Q1	Q1
PI 274051	Matador Improved	United Kingdom	9.7	1	0	Q1	0.641	0	0.358	Q1	Q1	Q1	United Kingdom	1
PI 699774	Cornell ID #239	Oregon, United States	6.7	0.984	0.016	Q1	0.106	0	0.894	Q3	Q1	Q1	United States	52
PI 699776	Cornell ID #240	California, United States	8.5	0.888	0.112	Q1	0.496	0.088	0.416	Q1(Q3)	Q1	Q1
PI 699777	Cornell ID #241	California, United States	9.5	0.945	0.055	Q1	0.183	0.014	0.804	Q3	Q1	Q1
PI 699778	99 X 95 (DESSERT)	Oregon, United States	6.3	0.962	0.038	Q1	0.326	0.025	0.649	Q3	Q1	Q1
PI 699755	BADGER SAVOY	California, United States	6.9	0.674	0.326	Q1	0.027	0.25	0.722	Q3	Q1	Q1
PI 699756	SAVOY SUPREME	Wisconsin, United States	8.2	0.913	0.087	Q1	0.465	0.057	0.477	Q3Q1	Q1	Q1
PI 699757	RESISTOFLAY	Michigan, United States	7	0.997	0.003	Q1	0.314	0	0.686	Q3	Q1	Q1
PI 699761	TROUBADOR/TEMPO	Oregon, United States	7	0.773	0.227	Q1	0.003	0.129	0.868	Q3	Q1	Q1
PI 699762	FLANDERS	Louisiana, United States	5.4	0.895	0.105	Q1	0.338	0.057	0.605	Q3	Q1	Q1
PI 699763	LONG STANDING BLOOMSDALE	New York, United States	8.1	0.874	0.126	Q1	0.708	0.119	0.173	Q1	Q1	Q1
PI 699764	HASTINGS ARAGON	Georgia, United States	8.5	1	0	Q1	0.851	0	0.149	Q1	Q1	Q1
PI 699765	VIRGINIA SAVOY	Michigan, United States	7.9	0.739	0.261	Q1	0.353	0.215	0.432	Q3Q1	Q1	Q1
PI 699766	VIROFLAY 99 MR	California, United States	7.5	0.986	0.014	Q1	0.181	0	0.819	Q3	Q1	Q1
PI 699734	DIXIE MARKET	Maryland, United States	11	0.937	0.063	Q1	0.786	0.062	0.151	Q1	Q1	Q1
PI 699735	WISCONSIN BLOOMSDALE	New York, United States	7	0.735	0.265	Q1	0.146	0.191	0.662	Q3	Q1	Q1
PI 699736	KING OF DENMARK	Illinois, United States	8.2	1	0	Q1	0.816	0	0.183	Q1	Q1	Q1
PI 699737	GIANT THICK LEAVED/NOBEL	California, United States	7.2	0.983	0.017	Q1	0.937	0.019	0.045	Q1	Q1	Q1
PI 699738	DARK GREEN PRICKLY SEEDED	California, United States	6	0.973	0.027	Q1	0.34	0.001	0.659	Q3	Q1	Q1
PI 699740	BADGER SAVOY 751	New York, United States	8.5	0.812	0.188	Q1	0.386	0.155	0.459	Q3Q1	Q1	Q1
PI 699741	BLIGHT RESISTANT SAVOY	New York, United States	5	1	0	Q1	0.566	0	0.434	Q1	Q1	Q1
PI 699742	BLOOMSDALE DARK GREEN	Missouri, United States	8.1	0.893	0.107	Q1	0.538	0.077	0.385	Q1	Q1	Q1
PI 699743	BLOOMSDALE LONG STANDING	Pennsylvania, United States	7	0.98	0.02	Q1	0.424	0.002	0.575	Q3	Q1	Q1
PI 699744	VIKING	New York, United States	7.9	1	0	Q1	0.716	0	0.284	Q1	Q1	Q1
PI 699745	VIKING GIANT NOBEL	Illinois, United States	7.1	0.989	0.011	Q1	0.92	0.015	0.065	Q1	Q1	Q1
PI 699746	VIRGINIA BLIGHT-RESISTANT	Pennsylvania, United States	7.6	0.942	0.058	Q1	0.881	0.067	0.052	Q1	Q1	Q1
PI 699747	VIRAFLAG	Missouri, United States	8.4	1	0	Q1	0.958	0	0.041	Q1	Q1	Q1
PI 699748	VA SAVOY BLIGHT RESISTANT	Missouri, United States	8	0.972	0.028	Q1	0.69	0.019	0.291	Q1	Q1	Q1
PI 699749	NORTHLAND	Minnesota, United States	6.5	0.999	0.001	Q1	0.717	0.001	0.282	Q1	Q1	Q1
PI 699750	NORFOLK SAVOY/BLOOMSDALE	Virginia, United States	9	0.904	0.096	Q1	0.518	0.066	0.415	Q1	Q1	Q1
PI 699751	NOBEL/GIANT THICK LEAVED	Pennsylvania, United States	9	0.999	0.001	Q1	0.628	0	0.372	Q1	Q1	Q1
PI 699752	OLD DOMINION	Washington, United States	10	0.919	0.081	Q1	0.855	0.087	0.058	Q1	Q1	Q1
PI 699767	ADVANCE	Oregon, United States	7.2	0.881	0.119	Q1	0.864	0.119	0.018	Q1	Q1	Q1
PI 699768	INDURES	New York, United States	9	0.993	0.007	Q1	0.058	0	0.941	Q3	Q1	Q1
PI 699770	DUET	Maryland, United States	9.9	0.991	0.009	Q1	0.586	0.002	0.412	Q1	Q1	Q1
PI 699772	WINTER BLOOMSDALE	New York, United States	7.3	0.72	0.28	Q1	0.362	0.253	0.385	Q123	Q1	Q1
PI 699773	Bloomsdale Long Standing	Oregon, United States	7.6	0.728	0.272	Q1	0.036	0.195	0.769	Q3	Q1	Q1
PI 648950	Dixie Savoy	Maryland, United States	9.2	0.834	0.166	Q1	0.003	0.067	0.929	Q3	Q1	Q1
PI 648951	Cornell ID #275	Maryland, United States	9	0.99	0.01	Q1	0.104	0	0.896	Q3	Q1	Q1
PI 648952	Cornell ID #276	Maryland, United States	9.5	0.832	0.168	Q1	0.001	0.065	0.934	Q3	Q1	Q1
PI 648953	Cornell ID #277	Maryland, United States	8	0.844	0.156	Q1	0.001	0.055	0.944	Q3	Q1	Q1
PI 648954	Cornell ID #278	Maryland, United States	10.1	0.904	0.096	Q1	0.18	0.018	0.802	Q3	Q1	Q1
PI 648955	Cornell ID #279	Maryland, United States	8.5	0.989	0.011	Q1	0.34	0.001	0.659	Q3	Q1	Q1
PI 648956	Cornell ID #280	Maryland, United States	10.3	0.9	0.1	Q1	0.594	0.079	0.327	Q1	Q1	Q1
PI 648957	76 X 71	Maryland, United States	7.5	0.931	0.069	Q1	0.001	0	0.999	Q3	Q1	Q1
PI 648958	Cornell ID #286	Maryland, United States	9	0.968	0.032	Q1	0.279	0	0.721	Q3	Q1	Q1
PI 648959	Cornell ID #287	Maryland, United States	9.1	0.865	0.135	Q1	0.417	0.09	0.493	Q3Q1	Q1	Q1
PI 648960	Cornell ID #288	Maryland, United States	9	0.923	0.077	Q1	0.257	0.015	0.728	Q3	Q1	Q1
PI 648961	224 X 223	Maryland, United States	7.6	0.901	0.099	Q1	0.506	0.077	0.417	Q1	Q1	Q1
PI 648962	5 X 1	Maryland, United States	10.5	0.816	0.184	Q1	0.001	0.094	0.905	Q3	Q1	Q1
PI 648963	Cornell ID #289	Maryland, United States	12.7	0.889	0.111	Q1	0.394	0.082	0.524	Q3	Q1	Q1
PI 648964	CALIFLAY	California, United States	7.9	0.973	0.027	Q1	0.225	0.001	0.774	Q3	Q1	Q1
PI 648965	Cornell ID #238	Maryland, United States	8.1	0.898	0.102	Q1	0.097	0.024	0.879	Q3	Q1	Q1
PI 184137	No. 242		8	1	0	Q1	0.807	0	0.192	Q1	Q1	Q1	N	17
PI 274042	Best of All		6	1	0	Q1	0.841	0	0.159	Q1	Q1	Q1
PI 274044	Early Giant		8.8	1	0	Q1	0.73	0	0.269	Q1	Q1	Q1
PI 274046	Elsoms 23		7	0.987	0.013	Q1	0.418	0	0.582	Q3	Q1	Q1
PI 274047	Elsoms 23 X Troubadour		8.8	1	0	Q1	0.487	0	0.513	Q3Q1	Q1	Q1
PI 274048	Giant Early Leaf		7.1	0.981	0.019	Q1	0.812	0.015	0.174	Q1	Q1	Q1
PI 274049	HAMMENHOGS VINTER		7.5	1	0	Q1	0.818	0.001	0.182	Q1	Q1	Q1
PI 274050	Hiemalis		6.9	1	0	Q1	0.852	0	0.147	Q1	Q1	Q1
PI 274052	Nobell II		6.5	0.999	0.001	Q1	0.657	0	0.342	Q1	Q1	Q1
PI 274053	Noorman		6.5	0.92	0.08	Q1	0.782	0.078	0.14	Q1	Q1	Q1
PI 274055	Noorman Viking		8.4	1	0	Q1	0.799	0	0.2	Q1	Q1	Q1
PI 274056	Proloog		9.8	1	0	Q1	0.556	0	0.444	Q1	Q1	Q1
PI 274057	Stamef		12.4	0.955	0.045	Q1	0.859	0.048	0.093	Q1	Q1	Q1
PI 274058	Summer Savoy		7.6	0.945	0.055	Q1	0.797	0.052	0.151	Q1	Q1	Q1
PI 274059	Supra		5.7	1	0	Q1	0.836	0	0.164	Q1	Q1	Q1
PI 274061	Viking		8.4	0.946	0.054	Q1	0.812	0.056	0.132	Q1	Q1	Q1
PI 274063	Viking		8.9	0.999	0.001	Q1	0.341	0	0.659	Q3	Q1	Q1

## Sheet: S.T2_gene
Supplementary Table S2 Thirty-three genes located within the LD decay regions of the ten SNP markers associated with tallness in spinach (listed in Table 1). For three SNP markers with no observable LD decay (“NA”), the 50 kb LD decay value of chromosome 4 was applied.
Gene	Chr	Gene Start_pos (bp)	Gene End_pos (bp)	Gene Size (bp)	Gene annotation	SNP	Chr	Pos (bp)	Distance from gene start (bp)	Distance from gene end (bp)	SNP2	Chr	Pos (bp)	Distance from gene start (bp)	Distance from gene end (bp)
SOV1g002210	1	10770653	10770964	311	RNase H domain-containing protein	SOVchr1_10780051	1	10780051	9398	9087
SOV2g015150	2	67986877	67993520	6644	Pectinesterase	SOVchr2_68062488	2	68062488	75611	68968
SOV2g015160	2	68009089	68009622	534	Spermidine hydroxycinnamoyl transferase				53399	52866
SOV2g015170	2	68018745	68021832	3088	DUF4005 domain-containing protein				43743	40656
SOV2g015180	2	68078694	68081726	3033	CCHC-type domain-containing protein				-16206	-19238
SOV2g015190	2	68120511	68133848	13338	Arginine/serine-rich splicing factor, putative				-58023	-71360
SOV4g016050	4	38313797	38315124	1328	O-fucosyltransferase family protein	SOVchr4_38323167	4	38323167	9370	8043
SOV4g016060	4	38326318	38334619	8302	U6 snRNA-associated Sm-like protein LSm5				-3151	-11452
SOV4g016070	4	38337913	38342591	4679	Thioredoxin-like protein				-14746	-19424
SOV4g059120	4	188018831	188038695	19865	DEK_C domain-containing protein	SOVchr4_188084338	4	188084338	65507	45643	SOVchr4_188084317	4	188084317	65486	45622
SOV4g059130	4	188042655	188044838	2184	RRM domain-containing protein				41683	39500				41662	39479
SOV4g059140	4	188051406	188055338	3933	40S ribosomal protein				32932	29000				32911	28979
SOV4g059150	4	188055523	188055984	462	Plant self-incompatibility S1				28815	28354				28794	28333
SOV4g059160	4	188058539	188059300	762	Unknown protein				25799	25038				25778	25017
SOV4g059170	4	188065242	188074342	9101	Beta-amylase				19096	9996				19075	9975
SOV4g059180	4	188074856	188076329	1474	Protein TIC 20-v chloroplastic				9482	8009				9461	7988
SOV4g059190	4	188080640	188082495	1856	outer envelope membrane protein 7-like				3698	1843				3677	1822
SOV4g059200	4	188085284	188087037	1754	Epimerase domain-containing protein				-946	-2699				-967	-2720
SOV4g059210	4	188095931	188097199	1269	Putative fasciclin-like arabinogalactan protein				-11593	-12861				-11614	-12882
SOV4g059220	4	188103396	188107247	3852	Nudix hydrolase domain-containing protein				-19058	-22909				-19079	-22930
SOV4g059230	4	188109968	188121939	11972	Deacetylase sirtuin-type domain-containing protein				-25630	-37601				-25651	-37622
SOV4g059240	4	188122698	188125466	2769	Fe2OG dioxygenase domain-containing protein				-38360	-41128				-38381	-41149
SOV4g059250	4	188130635	188131150	516	Nuclear transcription factor Y				-46297	-46812				-46318	-46833
SOV4g059260	4	188132129	188139329	7201	INCENP_ARK-bind domain-containing protein				-47791	-54991				-47812	-55012
SOV5g028680	5	70188248	70192130	3883	Cleavage and polyadenylation specificity factor subunit 2	SOVchr5_70192260	5	70192260	4012	130
SOV5g028690	5	70210787	70211298	512	Putative benzyl alcohol O-benzoyltransferase-like				-18527	-19038
SOV5g028700	5	70226490	70228089	1600	Unknown protein				-34230	-35829
SOV5g035730	5	105522452	105524212	1760	Unknown protein	SOVchr5_105368320	5	105368320	-154132	-155892
SOV6g002670	6	8260666	8265472	4807	F-box domain-containing protein	SOVchr6_8139833	6	8139833	-120833	-125639
SOV6g002680	6	8266176	8267578	1403	F-box domain-containing protein				-126343	-127745
SOV6g020510	6	90893283	90900474	7191	Branched-chain-amino-acid aminotransferase	SOVchr6_90951127	6	90951127	57844	50653
SOV6g020520	6	91176079	91179277	3199	LETM1 and EF-hand domain-containing protein 1 mitochondrial	SOVchr6_91175684	6	91175684	-395	-3593
SOV6g020530	6	91183396	91186111	2716	Homeobox protein knotted-1, putative			91175684	-7712	-10427
LD decay patterns in the regions surrounding each associated SNP marker

## Sheet: S.T3_GP.SNPset 
Supplementary Table S3 Prediction accuracy (PA, r-value) for the tallness trait using ten different SNP sets, ranging from r6 (6-SNP set) to all.15058SNPs (entire 15,058-SNP set), along with four GWAS-derived SNP sets (m10: 10 markers; m2: 2 markers; m6_2pca: 6 markers with PCA = 2; m6_3pca: 6 markers with PCA = 3). Prediction was performed through cross-population analysis with five-fold validat…
GP	SNP set	BA	BB	BL	BRR	rrBLUP	RF	SVM	Mean (SNP.set)
r-value (100 average)	r6	0.12012	0.0407994	0.121323	0.120641	0.0974593	0.0382206	0.0268012	0.0807664
	r50	0.101348	0.0575821	0.105503	0.0876337	0.0861376	0.0918794	0.115425	0.0922155
	r100	0.124857	0.110543	0.153974	0.121445	0.096687	0.110014	0.112729	0.118607
	r200	0.136491	0.130111	0.170745	0.145408	0.0934464	0.135689	0.132315	0.134887
	r500	0.0659471	0.0695988	0.0660091	0.0722638	0.117701	0.152428	0.162481	0.100918
	r1000	0.162767	0.164374	0.162561	0.148657	0.126744	0.159364	0.180072	0.157791
	r2000	0.166342	0.145866	0.15919	0.139766	0.141661	0.159003	0.15866	0.152927
	r5000	0.114935	0.109835	0.130154	0.12656	0.153636	0.171325	0.183785	0.141461
	r10000	0.127142	0.0900115	0.13661	0.118293	0.154853	0.173284	0.186873	0.141009
	all.15058SNPs	0.116324	0.135162	0.122026	0.163514	0.156214	0.168847	0.19747	0.151365
	Mean (Model)	0.123627	0.105388	0.132809	0.124418	0.122454	0.136005	0.145661	0.127195
GP	SNP set	BA	BB	BL	BRR	rrBLUP	RF	SVM	Mean (SNP.set)
Standard error (SE)	r6	0.0106389	0.0126797	0.0122263	0.0114746	0.0100584	0.012599	0.012239	0.0117023
	r50	0.0135097	0.0127698	0.0111604	0.0119514	0.010782	0.0133154	0.0132569	0.0123922
	r100	0.0107019	0.0122072	0.0118542	0.0129299	0.0109482	0.0128533	0.0114849	0.0118542
	r200	0.0111013	0.0101189	0.0113901	0.0107784	0.0115063	0.0130951	0.0131464	0.0115909
	r500	0.012635	0.0122207	0.0128133	0.0115466	0.0117778	0.0116179	0.0116106	0.0120317
	r1000	0.00948096	0.0107633	0.00993804	0.0125977	0.0120953	0.010666	0.0127581	0.0111856
	r2000	0.0122915	0.0101787	0.0104078	0.0125566	0.0122825	0.0106565	0.0117933	0.0114524
	r5000	0.0102927	0.0121736	0.00999001	0.0108527	0.0118614	0.010947	0.0104462	0.0109377
	r10000	0.0118155	0.0120835	0.0117408	0.0115467	0.011778	0.0109831	0.0123434	0.0117558
	all.15058SNPs	0.0113378	0.0111631	0.0108686	0.0100212	0.0118208	0.011107	0.0119778	0.0111852
	Mean (Model)	0.0113805	0.0116358	0.011239	0.0116256	0.0114911	0.011784	0.0121056	0.0116088
GP	SNP set	BA	BB	BL	BRR	rrBLUP	RF	SVM	Mean (SNP.set)
r-value	m2	0.374881	0.398453	0.344664	0.351841	0.353637	0.325102	0.3415	0.355726
	m6_2pca	0.464953	0.457702	0.459397	0.464547	0.481208	0.386761	0.358429	0.439
	m6_3pca	0.514939	0.505247	0.511199	0.53116	0.504227	0.435464	0.413878	0.488016
	m10	0.548108	0.531866	0.530441	0.535103	0.551981	0.440829	0.382345	0.502953
	Mean (Model)	0.47572	0.473317	0.461425	0.470663	0.472763	0.397039	0.374038	0.446424
SE	m2	0.0128952	0.0109129	0.012859	0.0126062	0.0108229	0.0127392	0.0124309	0.0121809
	m6_2pca	0.00886006	0.0104491	0.00940655	0.00933582	0.0104214	0.0108121	0.0100777	0.00990896
	m6_3pca	0.00916524	0.0104539	0.00996316	0.0094279	0.00956745	0.00914092	0.00956933	0.00961256
	m10	0.00898511	0.00884716	0.00928817	0.00786565	0.00882773	0.0103505	0.0093311	0.00907077
	Mean (Model)	0.00997639	0.0101658	0.0103792	0.0098089	0.00990987	0.0107607	0.0103523	0.0101933

## Sheet: S.T4_Across.GP
Supplementary Table S4 Prediction accuracy (PA) for tallness using GWAS-derived SNP markers.
GWAS.model	Fold	GP	r-Value						Standard errors (SE)
			RF	BA	BB	BL	BRR	Mean for each GWAS.GP set	RF	BA	BB	BL	BRR	Mean for each GWAS.GP set
Four models (Glm,Mlm,FarmCPU, and Blink) in gapit3	5fold	Across_prediction	0.098178	0.121607	0.124113	0.124976	0.120926	0.11796	0.00162293	0.00025943	0.000686766	0.000279274	0.000254691	0.000620617
	all	Cross_prediction	0.46642	0.529746	0.502798	0.532256	0.537733	0.513791	0.00574064	0.00432135	0.00429527	0.00388096	0.00392076	0.0044318
	5fold	Cross(self)_prediction	0.457109	0.584192	0.564878	0.578366	0.5825	0.553409	0.0105877	0.00932321	0.00894967	0.00847556	0.0101897	0.00950518
* Three prediction strategies were applied: (i) Across_prediction – Using GWAS-derived SNP markers from the training set (80% of the population, 246 accessions) to predict the validation set (20%, 61 accessions); (ii) Cross_prediction – Using all associated SNP markers to predict the entire population (307 accessions); and (iii) Cross_self_prediction – Using GWAS-derived SNP markers from the trai…
