# Supplementary material for: Genome-wide association study and genome prediction of tallness trait in spinach phenotyping
Source: Front Plant Sci. 2025 Sep 29;16:1654904. doi: 10.3389/fpls.2025.1654904 (PMC12515879; doi:10.3389/fpls.2025.1654904)
Supplement: Supplementary file 2 [file Table2.xlsx]

## Sheet: SF1_plants
Supplementary Figure S1 (1) Photographs of two spinach accessions at the seedling stage: (A) the shortest accession (PI 303138) and (B) the tallest accession (PI 177557), obtained from the USDA-GRIN database (https://npgsweb.ars-grin.gov/gringlobal/search). (2) Photographs of four spinach accessions grown in the USDA-ARS greenhouse at Salinas, California: (C) PI 303138, (D) PI 433209, (E) PI 4783…
	(A) PI 303138											(B) PI 177557
	(C ) PI 303138								(D) PI 433209
		(E) PI 478393							(F) PI 192945

## Sheet: SF2a_stru
Supplementary Figure S2a (1) Model-based populations in association panels consisting of 307 spinach germplasm accessions: (A) Delta K values for different numbers of populations (K) assumed in the analysis completed with STRUCTURE software. (B) Classification of 307 accessions into two sub-populations (B1) and three sub-populations (B2) using STRUCTURE Version 2.3.4, where the numbers on the y-a…
										C		C1
A
																							C2
B
B1
B2

## Sheet: SF2b_pca_tree
Supplementary Figure S2b Population genetic diversity analysis in the association panel consisted of 307 USDA spinach germplasm accessions. (A) 3D graphical plot of the principal component analysis (PCA), (B) PCA.eigenValue plot drawn by GAPIT 3, and (C-D) Phylogenetic trees (C- fan and D - unrooted) drawn by neighbor-joining (NJ) method in three sub-populations.

## Sheet: SF3_m.QQplot
	Supplementary Figure S3 Distributions of Manhattan plots (left) and QQ plots (right) for GWAS of the tallness trait in 307 spinach accessions, analyzed using five models (from top to bottom or left to right): GLM, MLM, MLMM, FarmCPU, and BLINK in GAPIT3, where A and B were from GAPIT 3 when PCA = 2, and C and D when PCA = 3. In the Manhattan plots, the x-axis represents the six spinach chromosome…
A														B
C														D

## Sheet: SF4_10SNPs
	Supplement Figure S4 The tallness trait distributions of ten SNP markers in 307 spinach accessions.

## Sheet: SF5a_LD.decay.chr
Supplementary Figure S5a Linkage disequilibrium (LD) decay of six chromosomes in spinach, estimated using 15,058 high-quality SNP markers across 307 accessions. The LD decay was calculated based on the squared correlation coefficient (r²) between SNP pairs plotted against physical distance (bp). Each curve illustrates the decline in average r² with increasing distance, indicating the extent of LD…
ALL chromosomes (1-6)

## Sheet: SF5b_LD.decay_SNPmarker.region
Supplementary Figure S5b Linkage disequilibrium (LD) decay of the ten associated SNP markers, estimated using SNPs located within the LD decay region of each chromosome across 307 accessions. LD decay for the specific region was re-calculated based on the squared correlation coefficient (r²) between SNP pairs plotted against physical distance (bp). Each curve illustrates the decline in average r²…

## Sheet: SF6_LDmap
	Supplementary Figure S6 LD heatmap of genomic regions surrounding the nine candidate genes listed in Table 2, located on chromosomes 1, 2, 4, 5, and 6. The map illustrates pairwise linkage disequilibrium (LD) between SNP markers in each region, measured as r² values. Stronger LD is indicated by higher r² values (darker shading), revealing the haplotype structure around candidate gene loci.

## Sheet: SF7_GP
	Supplementary Figure S7 Genomic prediction (r-value) for the tallness trait in 307 spinach accessions using ten different SNP sets, ranging from 6 to 15,058 randomly selected SNPs, in cross-prediction. Prediction accuracy was estimated using seven models: BA, BB, BL, BRR, RF, rrBLUP, and SVM.
